# Supplementary material for: Spatial and Ecological Factors Modulate the Incidence of Anti-NMDAR Encephalitis—A Systematic Review
Source: Biomedicines. 2023 May 25;11(6):1525. doi: 10.3390/biomedicines11061525 (PMC10295747; doi:10.3390/biomedicines11061525)
Supplement: Supplementary file 1 [file biomedicines-11-01525-s001.zip]

Archive with 1 entries (1 files):
- biomedicines-1899343-supplementary.pdf
